# Supplementary material for: Radiation-Induced Retinopathy and Optic Neuropathy after Radiation Therapy for Brain, Head, and Neck Tumors: A Systematic Review
Source: Cancers (Basel). 2023 Mar 27;15(7):1999. doi: 10.3390/cancers15071999 (PMC10093581; doi:10.3390/cancers15071999)
Supplement: Supplementary file 1 [file cancers-15-01999-s001.zip]

Archive with 1 entries (1 files):
- cancers-2141852-supplementary.pdf
